# Supplementary material for: Integrated transcriptomics and metabolomics analysis provide insight into anthocyanin biosynthesis for sepal color formation in Heptacodium miconioides
Source: Front Plant Sci. 2023 Feb 20;14:1044581. doi: 10.3389/fpls.2023.1044581 (PMC9987713; doi:10.3389/fpls.2023.1044581)
Supplement: Supplementary file 2 [file DataSheet_2.xlsx]

## Sheet: Table S1
Table S1 The primers for transient activation assays in Nicotiana benthamiana leaves.
Gene name	Gene ID	Primer (5’-3’)
35S-HmMYB114-F	evm.TU.scaffold_70.67	TCTCTGGTACCCGGGGATCCATGAAGAGGAGTACTACTAAAAGTTTA
HmMYB114-NOS-R	evm.TU.scaffold_70.67	CGCTGCAGGTCGACTCTAGATTAAACCAAGACTTCTTGATCGT
35S-HmMYB11-F	evm.TU.scaffold_85.238	TCTCTGGTACCCGGGGATCCATGATGAGGAAACCATGCTGTGAGA
HmMYB11-NOS-R	evm.TU.scaffold_85.238	CGCTGCAGGTCGACTCTAGATCACCTGAAAAGTAGCAGTGTGGGT
35S-HmbHLH130-F	evm.TU.scaffold_91.229	TCTCTGGTACCCGGGGATCCATGGACAATTTAACCAACTCTG
HmbHLH130-NOS-R	evm.TU.scaffold_91.229	CGCTGCAGGTCGACTCTAGATTAATTTGGGACTGGCTTCT
35S-HmWRKY6-F	evm.TU.scaffold_211.62	TCTCTGGTACCCGGGGATCCATGGCCACAGGAAGTGGA
HmWRKY6-NOS-R	evm.TU.scaffold_211.62	CGCTGCAGGTCGACTCTAGATCAATTTCCTGTAAAACTCGAA
35S-HmNAC1-F	evm.TU.scaffold_11.638	TCTCT GGTACCCGGGGATCC ATGGAGAGCACAGATTCATCATC
HmNAC1-NOS-R	evm.TU.scaffold_11.638	CGCTGCAGGTCGACTCTAGATTAGAGCCAAATGGACCGCT
35S-HmNAC2-F	evm.TU.scaffold_262.74	TCTCT GGTACCCGGGGATCC ATGGAATCGTGCGTCCCAC
HmNAC2-NOS-R	evm.TU.scaffold_262.74	CGCTGCAGGTCGACTCTAGATCAATTATCAAATATGCAAATTCCA
ProHmCHS4-LUC-F	evm.TU.scaffold_16.143	TTGCATGCCTGCAGGTCGAC ATTTAGATAACAAAACAAACGCA
ProHmCHS4-LUC-R	evm.TU.scaffold_16.143	GGATCCTCTAGAGTCGAC GTTTTCGGGTGTAACTAAATTAA
ProHmDFR1-LUC-F	evm.TU.scaffold_68.124	TTGCATGCCTGCAGGTCGACGCCCTTTTATTCAGTCTACCGT
ProHmDFR1-LUC-R	evm.TU.scaffold_68.124	GGATCCTCTAGAGTCGACACTTATTTGTTGGAGGGCTGG

## Sheet: Table S2
Table S2 Type and relative content of anthocyanins in four sepal developmmental stages
															S1:S2				S2:S3				S3:S4				S1:S3				S1:S4				S2:S4
Index	Compounds	Class	S1-1	S1-2	S1-3	S2-1	S2-2	S2-3	S3-1	S3-2	S3-3	S4-1	S4-2	S4-3	Pvalue	Fold_Change	Log2FC	Type	Pvalue	Fold_Change	Log2FC	Type	Pvalue	Fold_Change	Log2FC	Type	Pvalue	Fold_Change	Log2FC	Type	Pvalue	Fold_Change	Log2FC	Type	Pvalue	Fold_Change	Log2FC	Type
Anthocyanidin_04	Cyanidin-3,5-O-diglucoside	Cyanidin	291.868	203.298	377.699	2106.85	908.634	1886.16	5438.29	4208.72	5489.38	10762.2	5418.73	6852.18	0.0650902	5.61558	2.48944	up	0.00380692	3.08802	1.62668	up	0.236906	1.5217	0.605686	insig	0.00701562	17.3411	4.11612	up	0.0435656	26.3879	4.72181	up	0.0567375	4.69905	2.23237	up
Anthocyanidin_07	Cyanidin-3-O-5-O-(6-O-coumaroyl)-diglucoside	Cyanidin	0	0	0	0	0	0	0	0.0779844	0.0500291	0.0587773	0	0.0918523	0	0	0	insig	0.202302	Inf	Inf	up	0.841322	1.17667	0.23471	insig	0.202302	Inf	Inf	up	0.202503	Inf	Inf	up	0.202503	Inf	Inf	up
Anthocyanidin_06	Cyanidin-3-O-(6-O-p-coumaroyl)-glucoside	Cyanidin	0.516961	0	0.0455866	1.49776	0.0731142	0	1.33435	0	0.305469	1.76196	0.317069	0	0.569719	2.79244	1.48153	up	0.972833	1.04389	0.061967	insig	0.839962	1.26784	0.342369	insig	0.477791	2.91499	1.54349	up	0.453747	3.69573	1.88586	up	0	0	0	insig
Anthocyanidin_01	Cyanidin-3-(6-O-p-caffeoyl)-glucoside	Cyanidin	0	0	0	0	0	0.12911	0.348422	1.94626	3.45582	1.81299	4.21037	1.98468	0	Inf	Inf	up	0.171676	44.5394	5.47701	up	0.56021	1.39258	0.477763	insig	0.166121	Inf	Inf	up	0.0744426	Inf	Inf	up	0.0761783	62.0248	5.95477	up
Anthocyanidin_12	Cyanidin-3-O-rutinoside	Cyanidin	0	0	0	0.530518	0.461858	0.245994	1.3165	1.9615	1.03389	1.17186	0.316578	6.63846	0.0405205	Inf	Inf	up	0.0541198	3.48191	1.79988	up	0.587673	1.88476	0.914385	insig	0.034594	Inf	Inf	up	0.304727	Inf	Inf	up	0.365924	6.56258	2.71426	up
Anthocyanidin_08	Cyanidin-3-O-arabinoside	Cyanidin	0.00487919	0.00146739	0.0146037	0.0683798	0.0574418	0.0887841	0.437632	0.811146	1.0049	1.50526	1.30528	2.05513	0.0101771	10.2436	3.35665	up	0.054671	10.5015	3.39252	up	0.0396974	2.15899	1.11036	up	0.0464953	107.573	6.74917	up	0.0187057	232.248	7.85952	up	0.0201304	22.6726	4.50288	up
Anthocyanidin_16	Cyanidin-3-O-xyloside	Cyanidin	0.00142112	0.0270033	0.00606708	0.0410477	0.0807855	0.0416809	0.0441414	0.0614726	0.035334	0.0296982	0.0049662	0.074416	0.061026	4.74071	2.2451	up	0.652897	0.861993	-0.214252	insig	0.663653	0.773905	-0.369771	insig	0.0320701	4.08646	2.03085	up	0.348486	3.16253	1.66108	up	0	0	0	insig
Anthocyanidin_10	Cyanidin-3-O-galactoside	Cyanidin	163.303	83.8009	555.452	1587.35	1246.01	2172.49	4499.68	6138.16	6619.35	7096.47	6291.47	6829.96	0.0187965	6.23738	2.64094	up	0.0133183	3.44741	1.78551	up	0.260279	1.17156	0.228436	insig	0.0104283	21.5028	4.42645	up	8.45044e-05	25.1919	4.65489	up	0.000163595	4.03886	2.01395	up
Anthocyanidin_11	Cyanidin-3-O-glucoside	Cyanidin	1.4946	1.40155	3.37842	8.36591	8.15431	21.3163	49.5005	80.3074	107.494	162.391	101.619	140.46	0.134006	6.03014	2.59219	up	0.0502072	6.27176	2.64887	up	0.0848437	1.70446	0.769311	insig	0.0440216	37.8195	5.24106	up	0.0173477	64.4617	6.01037	up	0.0160914	10.6899	3.41818	up
Anthocyanidin_31	Delphinidin-3-O-sophoroside	Delphinidin	0.0575639	0.0540402	0.0741669	0.0426546	0.0715969	0.116582	0.0593851	0.14831	0.178724	0.0916264	0.120579	0.199868	0.562597	1.24257	0.313328	insig	0.295806	1.67402	0.743313	insig	0.868039	1.06639	0.0927349	insig	0.199821	2.08008	1.05664	up	0.140488	2.21818	1.14937	up	0	0	0	insig
Anthocyanidin_28	Delphinidin-3-O-rhamnoside	Delphinidin	0.175079	0.176927	0.169728	0.107321	0.161661	0.123762	0.0995453	0.232115	0.200545	0.189475	0.145935	0.200993	0.113637	0.752767	-0.409724	insig	0.369577	1.35509	0.438393	insig	0.976502	1.00789	0.0113341	insig	0	0	0	insig	0	0	0	insig	0	0	0	insig
Anthocyanidin_26	Delphinidin-3-O-galactoside	Delphinidin	0.0178126	0.000941941	0.0139889	0.00584994	0.0270987	0.00285344	0.0106069	0.0525576	0.0911451	0.227087	0.195437	0.149277	0.917675	1.09341	0.128838	insig	0.225821	4.31008	2.10771	up	0.0127474	3.70555	1.88969	up	0.219825	4.71269	2.23655	up	0.0122081	17.4631	4.12624	up	0.00955049	15.9712	3.9974	up
Anthocyanidin_29	Delphinidin-3-O-rutinoside	Delphinidin	0.0130648	0.0152987	0.0313613	0	0	0	0.00910478	0.00361762	0.0129593	0	0	0	0.0745416	0	-Inf	down	0.0873159	Inf	Inf	up	0.0873159	0	-Inf	down	0.177816	0.430002	-1.21759	down	0.0745416	0	-Inf	down	0	0	0	insig
Anthocyanidin_23	Delphinidin-3-O-(6-O-p-coumaroyl)-glucoside	Delphinidin	0	0	0	0.36696	0.0892167	0.1205	0.428586	0.163322	0.530571	0	0	0	0.160097	Inf	Inf	up	0.267589	1.94646	0.960854	insig	0.0759521	0	-Inf	down	0.0759521	Inf	Inf	up	0	0	0	insig	0.160097	0	-Inf	down
Anthocyanidin_20	Delphinidin-3-O-(6-O-acetyl)-glucoside	Delphinidin	0.304279	0.347919	0.347252	0.120078	0.106441	0.135319	0.0831886	0.0795511	0.0742081	0.084922	0.0519784	0.0594276	0.000749861	0.362037	-1.46579	down	0.0289084	0.654845	-0.610774	insig	0.305972	0.828571	-0.271302	insig	0.00249349	0.237078	-2.07657	down	0.000228386	0.196436	-2.34787	down	0	0	0	insig
Anthocyanidin_32	Delphinidin-3-O-rutinoside-5-O-glucoside	Delphinidin	0.176232	0.19755	0.360663	0.0663386	0.0463698	0.0701481	0.150155	0.0879475	0.202044	0.0545642	0.0532624	0.112727	0.085144	0.248972	-2.00594	down	0.115248	2.40705	1.26727	up	0.145184	0.501091	-0.996855	insig	0	0	0	insig	0.0864087	0.300299	-1.73553	down	0	0	0	insig
Anthocyanidin_21	Delphinidin-3-O-(6-O-malonyl-beta-D-glucoside)	Delphinidin	0.0914093	0.0703292	0.147858	0.0775361	N/A	0.0424662	0.18219	0	0.169812	0.0308939	0.133506	0.0336353	0.121427	0.387609	-1.36733	down	0.319534	2.9333	1.55252	up	0.50096	0.562596	-0.829829	insig	0	0	0	insig	0	0	0	insig	0	0	0	insig
Anthocyanidin_18	Delphinidin	Delphinidin	0	0	0	0.0393325	0.0235835	0.0195785	0.0654297	0.0409378	0.0520361	0.0428856	0.0416947	0.0743028	0.0448617	Inf	Inf	up	0.054399	1.92017	0.941234	insig	0.990728	1.00303	0.00436075	insig	0.0175115	Inf	Inf	up	0.038318	Inf	Inf	up	0	0	0	insig
Anthocyanidin_19	Delphinidin-3,5-O-diglucoside	Delphinidin	0	0	0	0	0	0	0	0.044191	0.0468636	0.121901	0.0677304	0.179493	0	Inf	Inf	insig	0.183855	Inf	Inf	up	0.0849372	4.05388	2.0193	up	0.183855	Inf	Inf	up	0.038318	Inf	Inf	up	0.0624083	Inf	Inf	up
Anthocyanidin_22	Delphinidin-3-O-(6-O-malonyl)-glucoside-3'-glucoside	Delphinidin	0	0	0.0306735	0	0	0	0.0274789	0	0.0270101	0	0	0	0	0	-Inf	down	0.183534	Inf	Inf	up	0.183534	0	-Inf	down	0	0	0	insig	0	0	-Inf	down	0	0	0	insig
Anthocyanidin_43	Malvidin	Malvidin	0	0	0	0	0	0.0167903	0	0.0193481	0.021573	0	0.0241133	0	0	Inf	Inf	up	0.416529	2.43719	1.28522	up	0.624515	0.589263	-0.763017	insig	0.184708	Inf	Inf	up	0	Inf	Inf	up	0	0	0	insig
Anthocyanidin_51	Malvidin-3-O-glucoside	Malvidin	0	0	0.0338379	0.023902	0.0320453	0.0436006	0.0312126	0.0528386	0.0429243	0	0.0299914	0.0874231	0.182785	2.9419	1.55675	up	0.341546	1.27552	0.351087	insig	0.913894	0.924702	-0.112939	insig	0.0918518	3.75246	1.90784	up	0.399449	3.46991	1.7949	up	0	0	0	insig
Anthocyanidin_49	Malvidin-3-O-arabinoside	Malvidin	0.0147422	0.0186601	0.0173823	0	0.0045566	0	0	0.00404893	0	0.000446972	0.00138481	0.00688474	0.00170307	0.0897239	-3.47836	down	0.937679	0.888585	-0.170418	insig	0.559843	2.1528	1.10621	up	0.00103619	0.0797273	-3.64878	down	0.0075519	0.171637	-2.54257	down	0	0	0	insig
Anthocyanidin_47	Malvidin-3-O-(6-O-p-coumaroyl)-glucoside	Malvidin	0.207751	0.144773	0.198218	0.149257	0.114381	0.155491	0.128357	0.099915	0.106474	0.0699856	0.0858794	0.18719	0.1456	0.761025	-0.393983	insig	0.152197	0.798671	-0.324327	insig	0.947528	1.02482	0.0353751	insig	0	0	0	insig	0	0	0	insig	0	0	0	insig
Anthocyanidin_44	Malvidin-3,5-O-diglucoside	Malvidin	1.48702	0.604499	0.487428	1.01183	0.762468	0.223934	0.285459	0.0492843	0.297707	0.227039	0.204747	0.658057	0.649399	0.774826	-0.368055	insig	0.180612	0.316504	-1.6597	down	0.429589	1.72321	0.785099	insig	0.169629	0.245236	-2.02776	down	0.254327	0.422593	-1.24266	down	0	0	0	insig
Anthocyanidin_59	Pelargonidin-3,5-O-diglucoside	Pelargonidin	0.141241	0.08061	0.11776	0.985986	0.640807	0.563797	4.86169	2.68252	1.93523	21.4956	1.74877	7.03071	0.0393686	6.45028	2.68936	up	0.106492	4.32735	2.11348	up	0.360922	3.19376	1.67526	up	0.0738772	27.9126	4.80284	up	0.232978	89.1462	6.4781	up	0.253575	13.8205	3.78874	up
Anthocyanidin_67	Pelargonidin-3-O-galactoside	Pelargonidin	0.307225	0.168651	0.474955	3.33268	1.67806	1.32365	13.6268	12.5993	8.40888	35.4031	7.37198	27.0822	0.0984089	6.66197	2.73595	up	0.0171453	5.46776	2.45095	up	0.291799	2.01696	1.01218	up	0.019349	36.426	5.1869	up	0.10978	73.4698	6.19908	up	0.253575	13.8205	3.78874	up
Anthocyanidin_68	Pelargonidin-3-O-glucoside	Pelargonidin	0	0	0	0.0202705	0.0932071	0.0382231	0.155596	0.285647	0.216626	0.836372	0.122134	0.726809	0.147674	Inf	Inf	up	0.0266821	4.33663	2.11657	up	0.26123	2.56178	1.35714	up	0.0281145	Inf	Inf	up	0.12715	Inf	Inf	up	0.124899	11.0282	3.46313	up
Anthocyanidin_58	Pelargonidin-3-sophoroside-5-glucoside	Pelargonidin	0.0113203	0	0	0	0.0331136	0.0216233	0	0.0423092	0	0	0	0.0441579	0.272023	4.83527	2.2736	up	0.822142	0.772956	-0.371542	insig	0.977335	1.04369	0.0616995	insig	0.54446	3.73745	1.90205	up	0.53847	3.90076	1.96375	up	0.146673	11.1095	3.47372	up
Anthocyanidin_78	Peonidin-3,5-O-diglucoside	Peonidin	0.052824	0.0163269	0.0165404	0.079012	0.255243	0.347173	0.111906	0.62012	1.3222	0.381976	1.67905	1.28209	0.124437	7.95213	2.99134	up	0.321047	3.01459	1.59196	up	0.455417	1.62743	0.7026	insig	0.202255	23.9724	4.5833	up	0.105341	39.0135	5.2859	up	0.141883	4.90604	2.29456	up
Anthocyanidin_85	Peonidin-3-O-galactoside	Peonidin	0	0	0	0.233396	0	4.95875	0.745631	15.6285	23.5076	2.96332	19.9622	27.8932	0.396144	Inf	Inf	up	0.221039	7.68117	2.94133	up	0.732293	1.27424	0.349632	insig	0.184598	Inf	Inf	up	0.147786	Inf	Inf	up	0.169487	9.78762	3.29096	up
Anthocyanidin_96	Petunidin-3-O-arabinoside	Petunidin	0.0557574	0.0702203	0	0.0728509	0.056453	0.072126	0.0709552	0.0978747	0.118779	0.0551647	0	0.0580865	0.361163	1.59893	0.677109	insig	0.162925	1.42784	0.51383	insig	0.0738114	0.393768	-1.34458	down	0.113696	2.28301	1.19094	up	0	0	0	insig	0	0	0	insig
Anthocyanidin_97	Petunidin-3-O-galactoside	Petunidin	1.17964	1.17523	1.88628	0.179739	0.26075	0.260857	0.516647	0.552942	0.761261	0.404998	0.984571	0.466101	0.0363485	0.165367	-2.59626	down	0.0277617	2.61048	1.38432	up	0.969753	1.01356	0.0194268	insig	0.0650618	0.431687	-1.21194	down	0.0601931	0.437539	-1.19252	down	0.168928	2.64587	1.40374	up
Anthocyanidin_98	Petunidin-3-O-glucoside	Petunidin	0.23703	0.237671	0.395023	0.0187358	0.0407037	0.0315101	0.0999448	0.100862	0.124859	0.0541872	0.197484	0.0808964	0.0369491	0.104573	-3.25742	down	0.00205443	3.58073	1.84025	up	0.963398	1.02119	0.0302567	insig	0.0714192	0.374447	-1.41717	down	0.0611274	0.382383	-1.38691	down	0.206616	3.65662	1.87051	up
Anthocyanidin_93	Petunidin-3-O-(6-O-malonyl-beta-D-glucoside)	Petunidin	0.0248291	0.0239297	0.0266981	0	0	0.0403384	0.0197189	0.0184804	0.0351633	0	0.0360929	0.0170581	0.475887	0.534588	-0.9035	insig	0.509545	1.81868	0.862892	insig	0.605927	0.724498	-0.464946	insig	0	0	0	insig	0	0	0	insig	0	0	0	insig
Anthocyanidin_101	Petunidin-3-O-sophoroside	Petunidin	0.371975	0.359976	0.561606	0.067357	0.079943	0.0736859	0.16855	0.12637	0.199005	0.105683	0.260353	0.108185	0.0314441	0.170836	-2.54932	down	0.0460163	2.2351	1.16034	up	0.913863	0.960106	-0.058734	insig	0.044282	0.381835	-1.38898	down	0.032738	0.366602	-1.44771	down	0.240218	2.14593	1.1016	up
Anthocyanidin_106	Proanthocyanidin B2	Proanthocyanidin	0.22041	0.0343249	0.449206	1.60923	0.868832	3.14853	4.53795	11.3837	6.4605	25.3596	8.62833	12.6566	0.130382	7.99299	2.99874	up	0.0996076	3.97791	1.99201	up	0.2456	2.08401	1.05936	up	0.0706944	31.7954	4.99075	up	0.0933634	66.262	6.05011	up	0.110852	8.29001	3.05137	up
Anthocyanidin_105	Proanthocyanidin B1	Proanthocyanidin	0.327377	0.0604798	0.34878	3.90595	2.78798	4.93062	6.4829	25.9651	5.58343	27.7478	11.2048	15.2979	0.0256894	15.7806	3.98008	up	0.316279	3.27165	1.71002	up	0.553171	1.42646	0.512443	insig	0.202433	51.6285	5.6901	up	0.0696835	73.6462	6.20254	up	0.101643	4.66689	2.22246	up
Anthocyanidin_107	Proanthocyanidin B3	Proanthocyanidin	0.051105	0	0.90529	1.90237	1.79175	10.2737	9.3922	129.882	25.8507	48.8106	71.5816	46.9805	0.261837	14.6046	3.86835	up	0.313121	11.8218	3.56338	up	0.986129	1.01361	0.0195045	insig	0.283932	172.654	7.43174	up	0.0196304	175.004	7.45124	up	0.0148117	11.9828	3.58289	up
Anthocyanidin_104	ProanthocyanidinA2	Proanthocyanidin	0	0	0	0	0	0	0	0	0.0772178	0.194076	0	0.143149	N/A	Inf	Inf	insig	N/A	Inf	Inf	up	0.273276	4.36719	2.12671	up	0	Inf	Inf	up	0.192658	Inf	Inf	up	0.192658	Inf	Inf	up
Anthocyanidin_103	Proanthocyanidin A1	Proanthocyanidin	0	0	0	0.00856076	0.0130503	0	0	0	0	0	0	0.0302322	0.200572	Inf	Inf	up	0.200572	0	-Inf	down	0	Inf	Inf	up	0	0	0	insig	0	0	0	insig	0	0	0	insig

## Sheet: Table S3
Table S3 Summary of sequences analysis of 12 libraries.
Samples	Number of clean reads	Number of clean bases	GC content	Q30(%)
S1-1	63799778	9.57G	0.4463	91.31
S1-2	54969738	8.25G	0.4484	91.82
S1-3	41447098	6.22G	0.4492	91.6
S2-1	48774662	7.32G	0.447	90.66
S2-2	55344054	8.30G	0.4473	91
S2-3	47516368	7.13G	0.4491	91.59
S3-1	57904744	8.69G	0.4487	89.63
S3-2	38471686	5.77G	0.4504	91.02
S3-3	57199088	8.58G	0.4495	91.07
S4-1	52687320	7.90G	0.4514	92.49
S4-2	41288154	6.19G	0.4501	90.43
S4-3	38498330	5.77G	0.4525	91.86

## Sheet: Table S4
Table S4 List of differential expression structural genes of anthocyanins biosynthesis
gene_id	S1_1	S1_2	S1_3	S1_mean	S2_1	S2_2	S2_3	S2_mean	S3_1	S3_2	S3_3	S3_mean	S4_1	S4_2	S4_3	S4_mean	S1vsS2	S2vsS3	S3vsS4	S1vsS3	S1vsS4	S2vsS4
evm.TU.scaffold_179.17（PAL1）	22.4644	12.5317	47.9636	27.6532	12.7711	22.9786	18.4664	18.072	30.5303	26.0061	26.6534	27.73	47.0686	61.1778	78.8792	62.3752	Ins	Ins	Ins	Ins	-1.7711	-1.9958
evm.TU.scaffold_258.27（PAL2）	351.229	326.067	546.661	407.986	506.896	563.659	392.797	487.784	265.299	416.813	254.455	312.189	160.665	233.726	92.8292	162.407	Ins	Ins	Ins	Ins	Ins	1.4039
evm.TU.scaffold_28.332（PAL3）	10.8436	57.9294	28.0733	32.2821	29.1868	45.9432	43.1542	39.4281	44.7365	26.9922	77.172	49.6336	46.331	16.7047	40.0832	34.373	Ins	Ins	Ins	Ins	Ins	Ins
evm.TU.scaffold_46.248（PAL4）	22.5988	20.3857	27.691	23.5585	22.6533	20.1856	12.2732	18.3707	23.726	66.4142	15.3472	35.1624	86.894	148.003	84.7125	106.536	Ins	Ins	Ins	Ins	-2.4706	-2.7191
evm.TU.scaffold_46.246（PAL5）	16.179	9.83573	9.57148	11.8621	12.3043	10.0064	5.36545	9.22538	21.6622	24.9228	5.70247	17.4292	50.3579	22.752	44.5282	39.2127	Ins	Ins	Ins	Ins	-1.9914	-2.2351
evm.TU.scaffold_146.45（C4H1）	51.4893	138.02	131.938	107.149	93.8787	130.973	89.1056	104.652	105.155	122.108	142.105	123.123	243.199	199.849	257.8	233.616	Ins	Ins	Ins	Ins	Ins	-1.3242
evm.TU.scaffold_67.675（C4H2）	142.745	649.307	312.497	368.183	379.464	466.037	347.016	397.506	565.007	520.52	525.127	536.885	659.715	601.496	822.559	694.59	Ins	Ins	Ins	Ins	Ins	Ins
evm.TU.scaffold_69.533（4CL1）	109.133	139.044	112.006	120.061	126.739	133.886	117.984	126.203	155.965	228.797	150.604	178.455	337.61	382.533	400.95	373.698	Ins	Ins	Ins	Ins	-1.939	-1.7358
evm.TU.scaffold_33.654（4CL2）	50.1475	42.5312	43.273	45.3172	55.082	56.758	40.6298	50.8232	62.0554	54.806	35.7326	50.8647	44.4264	31.5571	30.259	35.4141	Ins	Ins	Ins	Ins	Ins	Ins
evm.TU.scaffold_137.116（CHS1）	0.601907	1.21655	0.31883	0.712429	6.23072	16.418	2.69607	8.44825	22.8617	16.1171	5.98079	14.9865	36.6136	13.0009	33.9205	27.845	Ins	Ins	Ins	-4.6048	-5.6028	Ins
evm.TU.scaffold_149.197（CHS2）	54.9349	230.145	63.7759	116.285	691.334	1273.33	835.343	933.336	1049.64	1090.86	1342.72	1161.07	1948.84	1518.31	2363.89	1943.68	-3.1671	Ins	Ins	-3.5432	-4.4047	-1.2251
evm.TU.scaffold_156.177（CHS3）	186.823	857.445	610.604	551.624	535.15	640.991	712.753	629.631	847.912	344.016	1475.29	889.073	1099.47	640.579	1741.32	1160.46	Ins	Ins	Ins	Ins	Ins	-1.9835
evm.TU.scaffold_16.143（CHS4）	88.646	506.492	264.068	286.402	291.681	296.772	303.146	297.2	502.776	265.452	698.12	488.783	964.982	687.426	1511.03	1054.48	Ins	Ins	Ins	Ins	-2.2005	Ins
evm.TU.scaffold_210.32（CHI1）	150.655	544.478	332.592	342.575	486.865	489.35	415.346	463.854	564.718	489.438	569.099	541.085	669.294	646.643	1004.84	773.592	Ins	Ins	Ins	Ins	Ins	Ins
evm.TU.scaffold_273.146（CHI2）	49.6182	318.322	126.242	164.727	179.95	244.128	155.055	193.044	325.744	233.558	319.349	292.883	291.8	291.121	459.788	347.57	Ins	Ins	Ins	Ins	Ins	Ins
evm.TU.scaffold_33.571（F3H1）	84.3206	440.969	226.556	250.615	449.788	692.57	474.095	538.817	561.422	463.904	557.712	527.679	997.133	725.81	1275.95	999.631	Ins	Ins	Ins	Ins	-2.3165	Ins
evm.TU.scaffold_32.327（F3H2）	11.5776	15.0114	8.81601	11.8017	7.26008	10.2156	7.09031	8.18867	9.15368	8.27891	12.2143	9.88228	21.2554	9.13758	19.9838	16.7922	Ins	Ins	Ins	Ins	Ins	Ins
evm.TU.scaffold_85.104（LAR1）	7.00574	24.2137	4.49333	11.9043	147.599	204.73	118.684	157.004	123.46	37.2928	81.3072	80.6867	30.7827	21.392	66.3431	39.506	Ins	Ins	Ins	Ins	Ins	1.8284
evm.TU.scaffold_11.529（ANR1）	4.21988	0.397857	0.521345	1.71303	71.9749	125.636	25.9962	74.5358	65.1427	4.68297	12.1458	27.3238	41.6417	27.8368	116.283	61.9205	-5.5073	Ins	Ins	Ins	-5.4343	Ins
evm.TU.scaffold_32.3（ANR2）	10.2241	15.724	15.313	13.7537	15.4082	14.3904	16.9194	15.5727	13.3759	12.9191	19.0174	15.1041	11.9536	13.215	14.3229	13.1638	Ins	Ins	Ins	Ins	Ins	Ins
evm.TU.scaffold_68.124（DFR1）	13.6132	33.0865	9.69352	18.7977	211.621	376.194	160.032	249.283	188.799	140.157	189.237	172.731	203.321	191.031	297.973	230.775	-3.8766	Ins	Ins	-3.4096	-3.9532	Ins
evm.TU.scaffold_72.435（DFR2）	16.6917	21.3214	22.0603	20.0245	18.9537	20.4653	15.829	18.416	22.1909	11.2173	17.3408	16.9163	15.7039	5.20664	14.533	11.8145	Ins	Ins	Ins	Ins	Ins	Ins
evm.TU.scaffold_72.531（DFR3）	17.8368	25.4925	21.2613	21.5302	16.9413	20.6161	18.0004	18.5192	17.2145	17.6869	17.4271	17.4428	18.6571	10.8846	17.1826	15.5748	Ins	Ins	Ins	Ins	Ins	Ins
evm.TU.scaffold_49.167（ANS1）	20.702	64.644	21.1349	35.4936	181.539	344.67	189.304	238.505	239.5	303.522	383.692	308.905	457.303	362.437	592.074	470.605	-2.8994	Ins	Ins	-3.337	-4.0618	-1.1492
evm.TU.scaffold_0.2（UFGT1）	16.1653	8.27474	17.0547	13.8316	14.3131	13.0804	7.6192	11.6709	21.9723	3.97481	13.7326	13.2266	23.1254	2.30008	22.2246	15.8834	Ins	Ins	Ins	Ins	Ins	Ins
evm.TU.scaffold_68.183（UFGT2）	15.4069	8.84743	15.0781	13.1108	11.2877	10.8488	14.1643	12.1003	20.2534	14.6439	5.65569	13.5177	47.9642	12.6015	36.5549	32.3735	Ins	Ins	Ins	Ins	Ins	Ins
evm.TU.scaffold_68.191（UFGT3）	8.74252	2.83179	1.83662	4.47031	7.95855	3.23928	2.95824	4.71869	12.0279	29.9953	1.56121	14.5281	26.464	10.0208	6.8172	14.434	Ins	Ins	Ins	Ins	Ins	Ins
evm.TU.scaffold_25.67（UFGT4）	18.9863	6.03105	3.12067	9.37935	15.1018	33.8877	4.24169	17.7437	14.5879	48.2743	1.74531	21.5358	13.7798	34.0939	4.49252	17.4554	Ins	Ins	Ins	Ins	Ins	Ins

## Sheet: Table S5
Table S5. List of correlations between differential expression structural genes and differential accumulation anthocyanin metabolites
GENE1	anthocyanin compounds	P	R
evm.TU.scaffold_179.17_PAL1	Delphinidin-3-O-galactoside	0.026567	0.973433
evm.TU.scaffold_179.17_PAL1	Delphinidin-3,5-O-diglucoside	0.0283376	0.971662
evm.TU.scaffold_179.17_PAL1	Pelargonidin-3,5-O-diglucoside	0.0463855	0.953615
evm.TU.scaffold_258.27_PAL2	Cyanidin-3-O-arabinoside	0.0365699	-0.96343
evm.TU.scaffold_258.27_PAL2	Cyanidin-3-O-glucoside	0.0498081	-0.950192
evm.TU.scaffold_258.27_PAL2	Pelargonidin-3-O-galactoside	0.0460446	-0.953955
evm.TU.scaffold_46.248_PAL4	Cyanidin-3-O-arabinoside	0.0479534	0.952047
evm.TU.scaffold_46.248_PAL4	Delphinidin-3-O-galactoside	0.0033695	0.99663
evm.TU.scaffold_46.248_PAL4	Delphinidin-3,5-O-diglucoside	0.00486177	0.995138
evm.TU.scaffold_46.248_PAL4	Pelargonidin-3,5-O-diglucoside	0.0131753	0.986825
evm.TU.scaffold_46.248_PAL4	Pelargonidin-3-O-glucoside	0.0298305	0.970169
evm.TU.scaffold_46.246_PAL5	Cyanidin-3-O-arabinoside	0.0308398	0.96916
evm.TU.scaffold_46.246_PAL5	Delphinidin-3-O-galactoside	0.00368093	0.996319
evm.TU.scaffold_46.246_PAL5	Delphinidin-3,5-O-diglucoside	0.00314986	0.99685
evm.TU.scaffold_46.246_PAL5	Pelargonidin-3,5-O-diglucoside	0.0100161	0.989984
evm.TU.scaffold_46.246_PAL5	Pelargonidin-3-O-galactoside	0.0396391	0.960361
evm.TU.scaffold_46.246_PAL5	Pelargonidin-3-O-glucoside	0.0210444	0.978956
evm.TU.scaffold_46.246_PAL5	Procyanidin B2	0.0379512	0.962049
evm.TU.scaffold_146.45_C4H1	Delphinidin-3-O-galactoside	0.00439711	0.995603
evm.TU.scaffold_146.45_C4H1	Delphinidin-3,5-O-diglucoside	0.00683846	0.993162
evm.TU.scaffold_146.45_C4H1	Pelargonidin-3,5-O-diglucoside	0.0144334	0.985567
evm.TU.scaffold_146.45_C4H1	Pelargonidin-3-O-glucoside	0.0327683	0.967232
evm.TU.scaffold_69.533_4CL1	Cyanidin-3-O-rutinoside	0.0470991	0.952901
evm.TU.scaffold_69.533_4CL1	Cyanidin-3-O-arabinoside	0.0291596	0.97084
evm.TU.scaffold_69.533_4CL1	Delphinidin-3-O-galactoside	0.000134381	0.999866
evm.TU.scaffold_69.533_4CL1	Delphinidin-3,5-O-diglucoside	0.000590518	0.999409
evm.TU.scaffold_69.533_4CL1	Pelargonidin-3,5-O-diglucoside	0.00272886	0.997271
evm.TU.scaffold_69.533_4CL1	Pelargonidin-3-O-galactoside	0.0348881	0.965112
evm.TU.scaffold_69.533_4CL1	Pelargonidin-3-O-glucoside	0.012831	0.987169
evm.TU.scaffold_69.533_4CL1	Procyanidin B2	0.0298994	0.970101
evm.TU.scaffold_137.116_CHS1	Cyanidin-3,5-O-diglucoside	0.0190606	0.980939
evm.TU.scaffold_137.116_CHS1	Cyanidin-3-O-rutinoside	0.0105966	0.989403
evm.TU.scaffold_137.116_CHS1	Cyanidin-3-O-arabinoside	0.0294828	0.970517
evm.TU.scaffold_137.116_CHS1	Cyanidin-3-O-glucoside	0.0285143	0.971486
evm.TU.scaffold_137.116_CHS1	Pelargonidin-3,5-O-diglucoside	0.0392424	0.960758
evm.TU.scaffold_137.116_CHS1	Pelargonidin-3-O-galactoside	0.0219579	0.978042
evm.TU.scaffold_137.116_CHS1	Pelargonidin-3-O-glucoside	0.0232547	0.976745
evm.TU.scaffold_137.116_CHS1	Peonidin-3,5-O-diglucoside	0.0129599	0.98704
evm.TU.scaffold_137.116_CHS1	Procyanidin B2	0.0164151	0.983585
evm.TU.scaffold_137.116_CHS1	Procyanidin B1	0.0264502	0.97355
evm.TU.scaffold_149.197_CHS2	Cyanidin-3-O-glucoside	0.0330653	0.966935
evm.TU.scaffold_149.197_CHS2	Peonidin-3,5-O-diglucoside	0.048558	0.951442
evm.TU.scaffold_156.177_CHS3	Cyanidin-3,5-O-diglucoside	0.00467726	0.995323
evm.TU.scaffold_156.177_CHS3	Cyanidin-3-glucoside	0.0224132	0.977587
evm.TU.scaffold_156.177_CHS3	Cyanidin-3-O-rutinoside	0.000820191	0.99918
evm.TU.scaffold_156.177_CHS3	Cyanidin-3-O-arabinoside	0.00613913	0.993861
evm.TU.scaffold_156.177_CHS3	Cyanidin-3-O-galactoside	0.0416514	0.958349
evm.TU.scaffold_156.177_CHS3	Cyanidin-3-O-glucoside	0.00184796	0.998152
evm.TU.scaffold_156.177_CHS3	Delphinidin-3,5-O-diglucoside	0.0484285	0.951571
evm.TU.scaffold_156.177_CHS3	Pelargonidin-3,5-O-diglucoside	0.0332717	0.966728
evm.TU.scaffold_156.177_CHS3	Pelargonidin-3-O-galactoside	0.00269127	0.997309
evm.TU.scaffold_156.177_CHS3	Pelargonidin-3-O-glucoside	0.0147396	0.98526
evm.TU.scaffold_156.177_CHS3	Peonidin-3,5-O-diglucoside	0.00218273	0.997817
evm.TU.scaffold_156.177_CHS3	Peonidin-3-O-galactoside	0.0282176	0.971782
evm.TU.scaffold_156.177_CHS3	Procyanidin B2	0.00370486	0.996295
evm.TU.scaffold_156.177_CHS3	Procyanidin B1	0.011385	0.988615
evm.TU.scaffold_16.143_CHS4	Cyanidin-3-O-rutinoside	0.0379605	0.96204
evm.TU.scaffold_16.143_CHS4	Cyanidin-3-O-arabinoside	0.0206628	0.979337
evm.TU.scaffold_16.143_CHS4	Delphinidin-3-O-galactoside	0.000701147	0.999299
evm.TU.scaffold_16.143_CHS4	Delphinidin-3,5-O-diglucoside	0.000149254	0.999851
evm.TU.scaffold_16.143_CHS4	Pelargonidin-3,5-O-diglucoside	0.00126461	0.998735
evm.TU.scaffold_16.143_CHS4	Pelargonidin-3-O-galactoside	0.0259887	0.974011
evm.TU.scaffold_16.143_CHS4	Pelargonidin-3-O-glucoside	0.0083548	0.991645
evm.TU.scaffold_16.143_CHS4	Procyanidin B2	0.0223019	0.977698
evm.TU.scaffold_11.529_ANR1	Delphinidin-3-O-rutinoside	0.029583	-0.970417
evm.TU.scaffold_11.529_ANR1	Delphinidin-3-O-rutinoside-5-O-glucoside	0.0187039	-0.981296
evm.TU.scaffold_68.124_DFR1	Delphinidin-3-O-rutinoside	0.0114291	-0.988571
evm.TU.scaffold_68.124_DFR1	Delphinidin-3-O-rutinoside-5-O-glucoside	0.011466	-0.988534
evm.TU.scaffold_68.124_DFR1	Pelargonidin-3-sophoroside-5-glucoside	0.0202235	0.979776
evm.TU.scaffold_68.124_DFR1	Petunidin-3-O-galactoside	0.038197	-0.961803
evm.TU.scaffold_68.124_DFR1	Petunidin-3-O-glucoside	0.0356574	-0.964343
evm.TU.scaffold_68.124_DFR1	Petunidin-3-O-sophoroside	0.0233464	-0.976654
evm.TU.scaffold_49.167_ANS1	Cyanidin-3-O-glucoside	0.0249277	0.975072
evm.TU.scaffold_49.167_ANS1	Peonidin-3,5-O-diglucoside	0.0486896	0.95131

## Sheet: TableS6
Table S6 List of differential expression transcription factors of anthocyanins biosynthesis
gene_id	S1-1	S1-2	S1-3	S1_Mean	S2-1	S2-2	S2-3	S2_Mean	S3-1	S3-2	S3-3	S3_Mean	S4-1	S4-2	S4-3	S4_Mean
evm.TU.scaffold_11.21_MYB	1.23213	0.30103	0.609626	0.714262	1.23392	0.821136	0.676799	0.910619	0.916526	2.14743	1.11392	1.39262	4.21511	4.39713	7.13974	5.25066
evm.TU.scaffold_145.3_MYB	2.04035	1.75054	2.60267	2.13119	3.07281	2.15055	1.66511	2.29616	0.595044	0.336208	1.58826	0.839839	0.347997	0.13301	0.522223	0.33441
evm.TU.scaffold_159.54_MYB	52.5102	54.7299	22.7169	43.319	30.7124	42.2073	28.1348	33.6848	50.2551	56.4741	35.4137	47.381	61.5912	61.7166	83.524	68.9439
evm.TU.scaffold_179.379_MYB	36.6299	58.7654	50.1903	48.5285	31.0657	40.733	43.0068	38.2685	23.6102	10.9483	37.4493	24.0026	12.991	8.81756	13.2999	11.7028
evm.TU.scaffold_183.86_MYB	0.18769	0.0361288	0	0.0746064	0	0.0699392	0.0406139	0.036851	0.134444	0.824735	0.167112	0.37543	7.32009	14.6078	13.4509	11.7929
evm.TU.scaffold_20.388_MYB	0.673788	0.162123	0.424887	0.420266	0.285268	2.38521	0.911246	1.19391	0.754121	5.55133	0.389944	2.2318	4.32386	8.15646	6.90472	6.46168
evm.TU.scaffold_20.595_MYB	41.6214	27.4566	58.8092	42.6291	31.9024	65.5626	49.9013	49.1221	19.2844	28.4261	30.9053	26.2053	4.54718	21.1286	7.90629	11.194
evm.TU.scaffold_20.70_MYB	3.16826	2.82755	2.39746	2.79776	1.28041	1.93188	1.68277	1.63168	1.39261	1.89842	0.769334	1.35345	5.50196	9.20034	10.3207	8.34099
evm.TU.scaffold_207.15_MYB	0.939207	2.82032	0.568569	1.4427	9.46386	13.0192	9.43	10.6377	19.51	12.5357	20.9393	17.6617	17.2684	18.6674	31.3598	22.4318
evm.TU.scaffold_241.10_MYB	0.508277	2.78841	0.96155	1.41941	0.645582	0.2841	0.824886	0.584856	0.819183	0	0.407294	0.408826	1.8205	0.773138	0.413931	1.00252
evm.TU.scaffold_241.17_MYB	40.5051	19.0872	105.885	55.159	36.1355	38.9588	45.5315	40.2086	10.2209	1.58915	24.9639	12.258	1.9888	9.9353	2.21339	4.7125
evm.TU.scaffold_243.58_MYB	2.04017	22.3155	4.96445	9.77336	21.9498	42.0362	19.892	27.9593	36.4486	27.6852	41.6295	35.2544	35.629	14.9688	38.7025	29.7668
evm.TU.scaffold_33.361_MYB	12.6233	12.3339	42.5189	22.4921	65.803	48.6098	43.2661	52.5596	41.6606	11.5058	65.6805	39.6157	2.02691	15.1611	1.29339	6.16047
evm.TU.scaffold_35.302_MYB	0.755013	3.40626	0.464205	1.54183	2.54727	3.00683	2.02177	2.52529	7.19966	7.7368	5.89885	6.9451	3.88735	5.31157	5.61067	4.93653
evm.TU.scaffold_36.29_MYB	2.45578	4.72717	3.14485	3.4426	35.5507	79.1561	54.2028	56.3032	66.6424	37.6647	97.6537	67.3203	76.1935	44.2989	128.868	83.1201
evm.TU.scaffold_40.213_MYB	2.20673	0.322616	0.676401	1.06858	0.319313	0.124906	0.181333	0.208517	0.300132	3.0839	0.298448	1.22749	12.4061	23.7515	20.064	18.7405
evm.TU.scaffold_45.153_MYB	0.0307377	0.355005	0.139558	0.1751	0.117123	0	0.438983	0.185369	0.660527	2.58312	0.29557	1.17974	8.07353	14.3538	7.40952	9.94561
evm.TU.scaffold_46.43_MYB	11.4702	6.99867	4.69465	7.72116	3.25277	8.46764	1.87321	4.53121	1.70524	6.77566	1.77275	3.41788	1.89481	1.20704	1.52747	1.54311
evm.TU.scaffold_47.284_MYB	62.511	7.53413	61.6842	43.9098	37.3176	38.8736	16.372	30.8544	14.1285	12.3149	7.40877	11.2841	7.02168	12.0712	1.75688	6.94992
evm.TU.scaffold_49.219_MYB	3.71861	4.98659	2.75727	3.82082	1.23626	1.47867	1.42571	1.38021	1.01898	2.7142	2.26652	1.9999	19.4273	18.6015	25.3651	21.1313
evm.TU.scaffold_5.32_MYB	1.12417	2.13848	5.9047	3.05579	12.0108	4.9529	6.95429	7.97266	29.8417	12.0951	4.45114	15.4627	0	0.201174	0.107706	0.10296
evm.TU.scaffold_6.185_MYB	4.87099	11.1047	8.78216	8.25263	6.18683	9.13853	5.60923	6.9782	2.73061	3.00117	5.0233	3.58503	0.0505695	1.73956	0.206965	0.665698
evm.TU.scaffold_69.947_MYB	36.5199	13.0929	6.76208	18.7916	7.03519	3.50875	4.02714	4.85703	9.99823	15.0291	3.55077	9.52605	19.1334	11.2898	15.9381	15.4538
evm.TU.scaffold_70.67_MYB	2.11322	33.9523	12.011	16.0255	15.2694	16.274	17.8032	16.4489	54.7962	26.8512	59.2554	46.9676	93.4623	33.5012	118.02	81.6611
evm.TU.scaffold_72.518_MYB	4.01351	7.27206	7.69021	6.32526	4.58327	5.4334	3.44202	4.48623	4.94535	1.1528	3.38332	3.16049	0.263766	0.672103	0.41981	0.451893
evm.TU.scaffold_75.173_MYB	3.42509	1.03759	0.97724	1.81331	0.641853	0.313843	0.328049	0.427915	0.512803	1.57288	0.20997	0.765216	2.54739	4.74014	4.57266	3.9534
evm.TU.scaffold_8.41_MYB	0.175828	0.232083	0.152059	0.186657	0.829498	0.870468	0.456565	0.718844	1.29545	8.48493	1.04665	3.60901	26.7201	43.2126	50.7306	40.2211
evm.TU.scaffold_84.65_MYB	2.73989	37.1654	16.7189	18.8747	6.33072	7.29884	8.24985	7.29314	3.06917	1.92119	7.10048	4.03028	1.46159	0.753722	1.61414	1.27648
evm.TU.scaffold_85.238_MYB	0.251129	0.531743	0.221705	0.334859	9.06404	16.774	4.91788	10.252	27.41	18.2421	20.2801	21.9774	46.3478	21.3279	61.1499	42.9419
evm.TU.scaffold_90.234_MYB	19.0895	18.5228	17.3117	18.308	14.1222	17.4632	13.923	15.1695	15.3172	15.4552	13.9544	14.9089	13.5421	14.0721	12.3569	13.3237
evm.TU.scaffold_20.450_bHLH	63.1755	2.33056	59.904	41.8033	27.3058	10.0643	16.0216	17.7972	3.83593	10.3589	2.2389	5.4779	3.89173	3.89578	0.50564	2.76438
evm.TU.scaffold_267.209_bHLH	7.31266	71.9346	31.675	36.9741	55.088	42.396	50.3521	49.2787	80.6305	22.3544	122.261	75.082	5.59964	21.4794	11.6641	12.9144
evm.TU.scaffold_33.141_bHLH	13.6455	33.8612	26.1585	24.5551	27.2685	25.2493	27.2325	26.5835	18.9343	9.07966	20.2166	16.0769	6.42348	6.40474	8.29743	7.04188
evm.TU.scaffold_35.303_bHLH	16.9118	7.36462	5.8742	10.0502	1.05641	1.31719	2.42966	1.60109	2.68096	2.05577	4.2951	3.01061	13.9848	4.5334	12.4179	10.312
evm.TU.scaffold_49.428_bHLH	318.078	94.1821	333.391	248.551	160.393	201.717	148.362	170.158	86.671	59.5375	130.54	92.2496	49.4209	68.3896	49.1901	55.6669
evm.TU.scaffold_49.57_bHLH	10.591	30.5375	12.9463	18.025	20.3192	26.5357	13.7987	20.2179	22.043	8.17675	17.3694	15.863	3.71382	7.37905	4.46336	5.18541
evm.TU.scaffold_55.63_bHLH	23.3299	52.6102	53.8489	43.263	22.1362	22.0075	27.081	23.7416	13.0257	14.7452	10.8356	12.8688	6.56278	11.3429	3.99075	7.2988
evm.TU.scaffold_55.94_bHLH	21.3943	28.4765	16.7577	22.2095	13.9003	13.0977	19.6973	15.5651	9.08425	6.36473	13.6875	9.71216	2.76692	3.19879	1.53785	2.50119
evm.TU.scaffold_67.243_bHLH	4.89867	17.7374	5.66496	9.43368	41.5845	70.7157	37.5064	49.9355	67.0767	61.012	67.2175	65.1021	86.7612	53.196	104.11	81.3557
evm.TU.scaffold_67.475_bHLH	21.4967	17.9156	16.1887	18.5337	12.2102	16.6871	13.7092	14.2022	9.68237	3.85393	14.7177	9.41801	4.80448	3.24369	3.55731	3.8685
evm.TU.scaffold_79.130_bHLH	1.23749	30.014	3.84427	11.6986	14.6424	9.53803	29.3427	17.8411	25.123	5.04416	45.9976	25.3883	4.58785	7.82656	6.7893	6.40124
evm.TU.scaffold_85.46_bHLH	7.01292	15.7751	13.5031	12.097	8.16122	10.7129	13.2047	10.6929	7.77179	5.38467	8.08127	7.07925	1.40277	4.57969	1.9137	2.63205
evm.TU.scaffold_85.794_bHLH	70.6011	60.5396	122.128	84.4228	51.4499	21.3598	39.3197	37.3765	28.9814	11.4395	40.149	26.8566	3.91609	4.16583	5.91301	4.66497
evm.TU.scaffold_91.229_bHLH	3.80298	10.3486	4.71673	6.28943	4.75963	5.12233	8.2613	6.04775	5.06283	9.04827	7.33363	7.14825	12.4473	13.6575	14.7149	13.6066
evm.TU.scaffold_93.553_bHLH	25.3288	7.55058	8.4955	13.7916	9.34702	6.81089	7.02141	7.72644	9.04707	14.4387	9.06947	10.8517	28.5647	18.1704	34.8434	27.1929
evm.TU.scaffold_126.30_WRKY	182.649	37.3742	243.905	154.643	191.754	214.19	132.573	179.506	64.4541	38.5694	75.2985	59.4407	31.3557	62.1931	20.4855	38.0114
evm.TU.scaffold_179.139_WRKY	199.229	66.8783	221.762	162.623	141.775	171.457	106.568	139.933	72.4464	40.1586	71.1639	61.2563	40.6333	52.1756	35.1938	42.6676
evm.TU.scaffold_179.80_WRKY	236.028	107.913	217.116	187.019	139.638	74.587	63.6144	92.6131	90.7325	88.1447	62.4361	80.4377	51.9429	22.271	39.7456	37.9865
evm.TU.scaffold_18.146_WRKY	17.3058	7.90636	17.4054	14.2058	4.90393	4.62222	0.639926	3.38869	4.70742	4.96329	2.51605	4.06225	3.62882	0.208257	0.267597	1.36823
evm.TU.scaffold_18.148_WRKY	29.353	30.1275	58.5172	39.3325	18.0533	12.3888	11.4541	13.9654	8.9525	9.8261	10.4151	9.73123	6.27423	0.414181	1.86269	2.85037
evm.TU.scaffold_184.73_WRKY	148.519	63.8482	172.053	128.14	114.56	126.309	92.1951	111.021	58.7058	47.2889	72.8122	59.6023	33.6781	36.2401	24.6522	31.5234
evm.TU.scaffold_189.6_WRKY	168.115	51.8933	168.615	129.541	116.639	193.893	117.603	142.712	53.779	134.443	66.2773	84.8332	50.794	69.9307	40.6861	53.8036
evm.TU.scaffold_20.553_WRKY	30.9187	10.1098	8.07367	16.3674	15.508	10.3733	6.77985	10.8871	10.1317	20.8619	6.86379	12.6192	25.9699	21.8294	24.0476	23.9489
evm.TU.scaffold_210.47_WRKY	134.559	71.1143	80.8571	95.5102	79.2758	31.5749	34.1799	48.3435	58.5982	26.849	34.9617	40.1363	29.8633	3.84059	14.9144	16.2061
evm.TU.scaffold_211.62_WRKY	20.2509	8.23823	7.03542	11.8415	13.793	12.4763	5.79113	10.6868	17.2088	22.1738	5.38906	14.9239	46.6924	15.6022	34.118	32.1375
evm.TU.scaffold_253.79_WRKY	193.711	49.7945	246.555	163.353	163.867	157.343	192.254	171.155	65.6169	63.4491	90.8372	73.3011	26.1279	102.738	30.5992	53.1549
evm.TU.scaffold_32.2_WRKY	121.105	57.0148	104.606	94.2417	132.975	142.266	88.5473	121.263	54.0619	31.9548	51.5888	45.8685	25.3037	27.405	17.9804	23.563
evm.TU.scaffold_6.69_WRKY	233.863	126.81	351.007	237.227	203.282	191.442	176.743	190.489	64.2699	35.5117	106.257	68.6796	29.2268	38.7488	26.9169	31.6308
evm.TU.scaffold_69.568_WRKY	110.032	36.9641	113.627	86.8743	73.0236	78.5504	48.2179	66.5973	35.4222	27.9219	42.8081	35.384	21.0447	37	17.3108	25.1185
evm.TU.scaffold_89.751_WRKY	34.2869	16.2608	14.6934	21.747	21.9794	16.8028	15.6202	18.1341	15.786	20.6485	15.8009	17.4118	33.0601	32.3814	48.7528	38.0648
evm.TU.scaffold_11.638_NAC	14.2028	12.4147	4.78645	10.468	3.54877	2.90649	8.74132	5.06553	14.6141	15.0268	13.8895	14.5101	75.7266	45.4803	116.866	79.3576
evm.TU.scaffold_262.74_NAC	10.9435	15.1358	7.27918	11.1195	10.708	7.73288	12.8049	10.4153	15.3874	27.9172	18.7655	20.6901	67.134	29.7986	50.1282	49.0203
evm.TU.scaffold_65.513_NAC	45.3361	4.04492	13.6892	21.0234	13.4851	8.07689	4.11741	8.55981	4.47413	14.4956	3.29995	7.42324	24.2979	18.7083	21.0656	21.3572
evm.TU.scaffold_89.405_NAC	81.047	19.0068	42.9753	47.6763	6.62593	0.721448	8.44875	5.26537	21.4381	21.8003	9.07878	17.4391	50.8532	32.8856	84.9674	56.2354
evm.TU.scaffold_89.406_NAC	68.9293	13.7786	34.7731	39.1603	6.17338	0.658594	6.69283	4.50827	13.4514	13.8336	7.86818	11.7177	36.7514	23.9717	61.4123	40.7118
evm.TU.scaffold_12.70_bZIP	9.78799	1.62973	3.66098	5.02623	0.938809	0.951471	0.523442	0.804574	1.27549	2.14064	0.670065	1.36207	10.6965	5.21267	14.7384	10.2159
evm.TU.scaffold_250.17_bZIP	10.49	7.44097	5.28153	7.7375	4.56365	3.00092	4.77216	4.11224	4.96991	6.70319	4.89791	5.52367	10.9709	9.14031	10.7963	10.3025
evm.TU.scaffold_89.496_bZIP	0.148183	6.02426	0.269117	2.14719	7.98023	4.77079	11.1201	7.95705	23.4366	4.19981	53.3866	27.0077	0.884581	1.62288	0.289625	0.932363
evm.TU.scaffold_67.298_HSF	8.92786	12.2559	7.34845	9.51074	9.59889	5.38416	9.4052	8.12942	25.0333	11.6142	29.244	21.9638	14.773	19.2981	28.2536	20.7749
evm.TU.scaffold_89.12_HSF	39.1776	9.88179	27.7065	25.5886	34.252	29.5461	23.6337	29.1439	40.5873	43.9226	17.0802	33.8634	25.1655	43.8648	17.0388	28.6897

## Sheet: Table S7
Table S7. List of correlations between differential expression transcription factors and differential accumulation anthocyanin metabolites
GENE1	GENE2	P	R
evm.TU.scaffold_11.21_MYB	evm.TU.scaffold_179.17_PAL1	0.0285978	0.971402
evm.TU.scaffold_11.21_MYB	evm.TU.scaffold_46.248_PAL4	0.00461036	0.99539
evm.TU.scaffold_11.21_MYB	evm.TU.scaffold_46.246_PAL5	0.0131571	0.986843
evm.TU.scaffold_11.21_MYB	evm.TU.scaffold_146.45_C4H1	0.00146681	0.998533
evm.TU.scaffold_11.21_MYB	evm.TU.scaffold_69.533_4CL1	0.00443978	0.99556
evm.TU.scaffold_11.21_MYB	evm.TU.scaffold_16.143_CHS4	0.00904189	0.990958
evm.TU.scaffold_179.379_MYB	evm.TU.scaffold_137.116_CHS1	0.013049	-0.986951
evm.TU.scaffold_179.379_MYB	evm.TU.scaffold_149.197_CHS2	0.0312228	-0.968777
evm.TU.scaffold_179.379_MYB	evm.TU.scaffold_156.177_CHS3	0.0144926	-0.985507
evm.TU.scaffold_179.379_MYB	evm.TU.scaffold_49.167_ANS1	0.0270034	-0.972997
evm.TU.scaffold_183.86_MYB	evm.TU.scaffold_179.17_PAL1	0.0242194	0.975781
evm.TU.scaffold_183.86_MYB	evm.TU.scaffold_46.248_PAL4	0.0107201	0.98928
evm.TU.scaffold_183.86_MYB	evm.TU.scaffold_46.246_PAL5	0.0259642	0.974036
evm.TU.scaffold_183.86_MYB	evm.TU.scaffold_146.45_C4H1	0.00575435	0.994246
evm.TU.scaffold_183.86_MYB	evm.TU.scaffold_69.533_4CL1	0.0192533	0.980747
evm.TU.scaffold_183.86_MYB	evm.TU.scaffold_16.143_CHS4	0.0274742	0.972526
evm.TU.scaffold_20.388_MYB	evm.TU.scaffold_46.248_PAL4	0.018254	0.981746
evm.TU.scaffold_20.388_MYB	evm.TU.scaffold_46.246_PAL5	0.0193398	0.98066
evm.TU.scaffold_20.388_MYB	evm.TU.scaffold_146.45_C4H1	0.0162816	0.983718
evm.TU.scaffold_20.388_MYB	evm.TU.scaffold_69.533_4CL1	0.00517651	0.994823
evm.TU.scaffold_20.388_MYB	evm.TU.scaffold_137.116_CHS1	0.0331898	0.96681
evm.TU.scaffold_20.388_MYB	evm.TU.scaffold_156.177_CHS3	0.0399003	0.9601
evm.TU.scaffold_20.388_MYB	evm.TU.scaffold_16.143_CHS4	0.00555903	0.994441
evm.TU.scaffold_20.388_MYB	evm.TU.scaffold_33.571_F3H1	0.0370969	0.962903
evm.TU.scaffold_159.54 MYB	evm.TU.scaffold_179.17_PAL1	0.0165736	0.983426
evm.TU.scaffold_159.54 MYB	evm.TU.scaffold_258.27_PAL2	0.0180537	-0.981946
evm.TU.scaffold_159.54 MYB	evm.TU.scaffold_46.248_PAL4	0.0314802	0.96852
evm.TU.scaffold_159.54 MYB	evm.TU.scaffold_46.246_PAL5	0.0190692	0.980931
evm.TU.scaffold_159.54 MYB	evm.TU.scaffold_146.45_C4H1	0.0440949	0.955905
evm.TU.scaffold_159.54 MYB	evm.TU.scaffold_69.533_4CL1	0.0439664	0.956034
evm.TU.scaffold_159.54 MYB	evm.TU.scaffold_16.143_CHS4	0.0394014	0.960599
evm.TU.scaffold_36.29_MYB	evm.TU.scaffold_149.197_CHS2	0.0452618	0.954738
evm.TU.scaffold_36.29_MYB	evm.TU.scaffold_49.167_ANS1	0.0310373	0.968963
evm.TU.scaffold_45.153_MYB	evm.TU.scaffold_179.17_PAL1	0.0207593	0.979241
evm.TU.scaffold_45.153_MYB	evm.TU.scaffold_46.248_PAL4	0.00345747	0.996543
evm.TU.scaffold_45.153_MYB	evm.TU.scaffold_46.246_PAL5	0.0131974	0.986803
evm.TU.scaffold_45.153_MYB	evm.TU.scaffold_146.45_C4H1	0.000688845	0.999311
evm.TU.scaffold_45.153_MYB	evm.TU.scaffold_69.533_4CL1	0.00756894	0.992431
evm.TU.scaffold_45.153_MYB	evm.TU.scaffold_16.143_CHS4	0.0129667	0.987033
evm.TU.scaffold_46.43_MYB	evm.TU.scaffold_137.116_CHS1	0.0395444	-0.960456
evm.TU.scaffold_46.43_MYB	evm.TU.scaffold_149.197_CHS2	0.0104025	-0.989597
evm.TU.scaffold_46.43_MYB	evm.TU.scaffold_49.167_ANS1	0.00342819	-0.996572
evm.TU.scaffold_6.185_MYB	evm.TU.scaffold_137.116_CHS1	0.0166442	-0.983356
evm.TU.scaffold_6.185_MYB	evm.TU.scaffold_156.177_CHS3	0.0022448	-0.997755
evm.TU.scaffold_70.67_MYB	evm.TU.scaffold_258.27_PAL2	0.0287978	-0.971202
evm.TU.scaffold_70.67_MYB	evm.TU.scaffold_46.246_PAL5	0.0326639	0.967336
evm.TU.scaffold_70.67_MYB	evm.TU.scaffold_69.533_4CL1	0.0343578	0.965642
evm.TU.scaffold_70.67_MYB	evm.TU.scaffold_137.116_CHS1	0.0372719	0.962728
evm.TU.scaffold_70.67_MYB	evm.TU.scaffold_156.177_CHS3	0.00759616	0.992404
evm.TU.scaffold_70.67_MYB	evm.TU.scaffold_16.143_CHS4	0.0248033	0.975197
evm.TU.scaffold_72.518_MYB	evm.TU.scaffold_137.116_CHS1	0.000475825	-0.999524
evm.TU.scaffold_72.518_MYB	evm.TU.scaffold_149.197_CHS2	0.0113788	-0.988621
evm.TU.scaffold_72.518_MYB	evm.TU.scaffold_156.177_CHS3	0.0210802	-0.97892
evm.TU.scaffold_72.518_MYB	evm.TU.scaffold_33.571_F3H1	0.0298167	-0.970183
evm.TU.scaffold_72.518_MYB	evm.TU.scaffold_49.167_ANS1	0.0159517	-0.984048
evm.TU.scaffold_8.41_MYB	evm.TU.scaffold_179.17_PAL1	0.0236146	0.976385
evm.TU.scaffold_8.41_MYB	evm.TU.scaffold_46.248_PAL4	0.00578417	0.994216
evm.TU.scaffold_8.41_MYB	evm.TU.scaffold_46.246_PAL5	0.0175513	0.982449
evm.TU.scaffold_8.41_MYB	evm.TU.scaffold_146.45_C4H1	0.00193181	0.998068
evm.TU.scaffold_8.41_MYB	evm.TU.scaffold_69.533_4CL1	0.0104424	0.989558
evm.TU.scaffold_8.41_MYB	evm.TU.scaffold_16.143_CHS4	0.0168209	0.983179
evm.TU.scaffold_85.238_MYB	evm.TU.scaffold_69.533_4CL1	0.0470292	0.952971
evm.TU.scaffold_85.238_MYB	evm.TU.scaffold_137.116_CHS1	0.00155569	0.998444
evm.TU.scaffold_85.238_MYB	evm.TU.scaffold_149.197_CHS2	0.0279267	0.972073
evm.TU.scaffold_85.238_MYB	evm.TU.scaffold_156.177_CHS3	0.00909486	0.990905
evm.TU.scaffold_85.238_MYB	evm.TU.scaffold_16.143_CHS4	0.0406537	0.959346
evm.TU.scaffold_85.238_MYB	evm.TU.scaffold_33.571_F3H1	0.0387138	0.961286
evm.TU.scaffold_85.238_MYB	evm.TU.scaffold_49.167_ANS1	0.0346736	0.965326
evm.TU.scaffold_33.141_bHLH	evm.TU.scaffold_258.27_PAL2	0.0107804	0.98922
evm.TU.scaffold_33.141_bHLH	evm.TU.scaffold_46.246_PAL5	0.0404503	-0.95955
evm.TU.scaffold_33.141_bHLH	evm.TU.scaffold_156.177_CHS3	0.0217391	-0.978261
evm.TU.scaffold_33.141_bHLH	evm.TU.scaffold_16.143_CHS4	0.0408168	-0.959183
evm.TU.scaffold_49.428_bHLH	evm.TU.scaffold_137.116_CHS1	0.0469411	-0.953059
evm.TU.scaffold_49.428_bHLH	evm.TU.scaffold_149.197_CHS2	0.0414189	-0.958581
evm.TU.scaffold_49.428_bHLH	evm.TU.scaffold_49.167_ANS1	0.0273745	-0.972626
evm.TU.scaffold_49.57_bHLH	evm.TU.scaffold_179.17_PAL1	0.00859159	-0.991408
evm.TU.scaffold_49.57_bHLH	evm.TU.scaffold_258.27_PAL2	0.0361011	0.963899
evm.TU.scaffold_49.57_bHLH	evm.TU.scaffold_46.248_PAL4	0.00591001	-0.99409
evm.TU.scaffold_49.57_bHLH	evm.TU.scaffold_46.246_PAL5	0.00156752	-0.998432
evm.TU.scaffold_49.57_bHLH	evm.TU.scaffold_146.45_C4H1	0.0121525	-0.987848
evm.TU.scaffold_49.57_bHLH	evm.TU.scaffold_69.533_4CL1	0.0122007	-0.987799
evm.TU.scaffold_49.57_bHLH	evm.TU.scaffold_16.143_CHS4	0.0111017	-0.988898
evm.TU.scaffold_55.63_bHLH	evm.TU.scaffold_149.197_CHS2	0.0433871	-0.956613
evm.TU.scaffold_55.63_bHLH	evm.TU.scaffold_49.167_ANS1	0.0266541	-0.973346
evm.TU.scaffold_55.94_bHLH	evm.TU.scaffold_137.116_CHS1	0.00734954	-0.99265
evm.TU.scaffold_55.94_bHLH	evm.TU.scaffold_149.197_CHS2	0.0140632	-0.985937
evm.TU.scaffold_55.94_bHLH	evm.TU.scaffold_156.177_CHS3	0.0232997	-0.9767
evm.TU.scaffold_55.94_bHLH	evm.TU.scaffold_49.167_ANS1	0.011863	-0.988137
evm.TU.scaffold_67.243_bHLH	evm.TU.scaffold_149.197_CHS2	0.0266464	0.973354
evm.TU.scaffold_67.243_bHLH	evm.TU.scaffold_49.167_ANS1	0.0143464	0.985654
evm.TU.scaffold_67.475_bHLH	evm.TU.scaffold_137.116_CHS1	0.00576302	-0.994237
evm.TU.scaffold_67.475_bHLH	evm.TU.scaffold_149.197_CHS2	0.0206027	-0.979397
evm.TU.scaffold_67.475_bHLH	evm.TU.scaffold_156.177_CHS3	0.014667	-0.985333
evm.TU.scaffold_67.475_bHLH	evm.TU.scaffold_49.167_ANS1	0.0193605	-0.98064
evm.TU.scaffold_85.46_bHLH	evm.TU.scaffold_69.533_4CL1	0.0468443	-0.953156
evm.TU.scaffold_85.46_bHLH	evm.TU.scaffold_137.116_CHS1	0.011182	-0.988818
evm.TU.scaffold_85.46_bHLH	evm.TU.scaffold_156.177_CHS3	0.000710964	-0.999289
evm.TU.scaffold_85.46_bHLH	evm.TU.scaffold_16.143_CHS4	0.0376402	-0.96236
evm.TU.scaffold_85.794_bHLH	evm.TU.scaffold_149.197_CHS2	0.0203291	-0.979671
evm.TU.scaffold_85.794_bHLH	evm.TU.scaffold_49.167_ANS1	0.0114835	-0.988517
evm.TU.scaffold_91.229_bHLH	evm.TU.scaffold_179.17_PAL1	0.0152503	0.98475
evm.TU.scaffold_91.229_bHLH	evm.TU.scaffold_46.248_PAL4	0.000900639	0.999099
evm.TU.scaffold_91.229_bHLH	evm.TU.scaffold_46.246_PAL5	0.00759457	0.992405
evm.TU.scaffold_91.229_bHLH	evm.TU.scaffold_146.45_C4H1	6.49617e-05	0.999935
evm.TU.scaffold_91.229_bHLH	evm.TU.scaffold_69.533_4CL1	0.00539525	0.994605
evm.TU.scaffold_91.229_bHLH	evm.TU.scaffold_16.143_CHS4	0.00938479	0.990615
evm.TU.scaffold_93.553_bHLH	evm.TU.scaffold_179.17_PAL1	0.0103568	0.989643
evm.TU.scaffold_93.553_bHLH	evm.TU.scaffold_46.248_PAL4	0.0410578	0.958942
evm.TU.scaffold_93.553_bHLH	evm.TU.scaffold_46.246_PAL5	0.0492898	0.95071
evm.TU.scaffold_93.553_bHLH	evm.TU.scaffold_146.45_C4H1	0.0457315	0.954269
evm.TU.scaffold_179.139_WRKY	evm.TU.scaffold_156.177_CHS3	0.0403874	-0.959613
evm.TU.scaffold_179.80_WRKY	evm.TU.scaffold_149.197_CHS2	0.0266856	-0.973314
evm.TU.scaffold_179.80_WRKY	evm.TU.scaffold_49.167_ANS1	0.0182423	-0.981758
evm.TU.scaffold_18.146_WRKY	evm.TU.scaffold_68.124_DFR1	0.0373533	-0.962647
evm.TU.scaffold_18.148_WRKY	evm.TU.scaffold_49.167_ANS1	0.0387273	-0.961273
evm.TU.scaffold_184.73_WRKY	evm.TU.scaffold_137.116_CHS1	0.033096	-0.966904
evm.TU.scaffold_184.73_WRKY	evm.TU.scaffold_156.177_CHS3	0.0124693	-0.987531
evm.TU.scaffold_189.6_WRKY	evm.TU.scaffold_258.27_PAL2	0.0159639	0.984036
evm.TU.scaffold_189.6_WRKY	evm.TU.scaffold_156.177_CHS3	0.0352482	-0.964752
evm.TU.scaffold_20.553_WRKY	evm.TU.scaffold_179.17_PAL1	0.0384988	0.961501
evm.TU.scaffold_210.47_WRKY	evm.TU.scaffold_149.197_CHS2	0.0182117	-0.981788
evm.TU.scaffold_210.47_WRKY	evm.TU.scaffold_49.167_ANS1	0.0109815	-0.989018
evm.TU.scaffold_211.62_WRKY	evm.TU.scaffold_179.17_PAL1	0.0133693	0.986631
evm.TU.scaffold_211.62_WRKY	evm.TU.scaffold_46.248_PAL4	5.67154e-05	0.999943
evm.TU.scaffold_211.62_WRKY	evm.TU.scaffold_46.246_PAL5	0.00277918	0.997221
evm.TU.scaffold_211.62_WRKY	evm.TU.scaffold_146.45_C4H1	0.00132758	0.998672
evm.TU.scaffold_211.62_WRKY	evm.TU.scaffold_69.533_4CL1	0.00344492	0.996555
evm.TU.scaffold_211.62_WRKY	evm.TU.scaffold_16.143_CHS4	0.00550892	0.994491
evm.TU.scaffold_32.2_WRKY	evm.TU.scaffold_258.27_PAL2	0.0301859	0.969814
evm.TU.scaffold_6.69_WRKY	evm.TU.scaffold_156.177_CHS3	0.0354057	-0.964594
evm.TU.scaffold_69.568_WRKY	evm.TU.scaffold_156.177_CHS3	0.0484298	-0.95157
evm.TU.scaffold_69.568_WRKY	evm.TU.scaffold_49.167_ANS1	0.0472231	-0.952777
evm.TU.scaffold_89.751_WRKY	evm.TU.scaffold_179.17_PAL1	0.0302493	0.969751
evm.TU.scaffold_89.751_WRKY	evm.TU.scaffold_46.248_PAL4	0.046113	0.953887
evm.TU.scaffold_89.751_WRKY	evm.TU.scaffold_146.45_C4H1	0.0418581	0.958142
evm.TU.scaffold_11.638_NAC	evm.TU.scaffold_179.17_PAL1	0.0100456	0.989954
evm.TU.scaffold_11.638_NAC	evm.TU.scaffold_46.248_PAL4	0.00269785	0.997302
evm.TU.scaffold_11.638_NAC	evm.TU.scaffold_46.246_PAL5	0.0112839	0.988716
evm.TU.scaffold_11.638_NAC	evm.TU.scaffold_146.45_C4H1	0.00192506	0.998075
evm.TU.scaffold_11.638_NAC	evm.TU.scaffold_69.533_4CL1	0.0119226	0.988077
evm.TU.scaffold_11.638_NAC	evm.TU.scaffold_16.143_CHS4	0.0170588	0.982941
evm.TU.scaffold_262.74_NAC	evm.TU.scaffold_179.17_PAL1	0.0270265	0.972974
evm.TU.scaffold_262.74_NAC	evm.TU.scaffold_258.27_PAL2	0.0490077	-0.950992
evm.TU.scaffold_262.74_NAC	evm.TU.scaffold_46.248_PAL4	0.00537946	0.994621
evm.TU.scaffold_262.74_NAC	evm.TU.scaffold_46.246_PAL5	0.00220071	0.997799
evm.TU.scaffold_262.74_NAC	evm.TU.scaffold_146.45_C4H1	0.00833737	0.991663
evm.TU.scaffold_262.74_NAC	evm.TU.scaffold_69.533_4CL1	0.00150475	0.998495
evm.TU.scaffold_262.74_NAC	evm.TU.scaffold_156.177_CHS3	0.0466528	0.953347
evm.TU.scaffold_262.74_NAC	evm.TU.scaffold_16.143_CHS4	0.000395902	0.999604
